# Supplementary material for: Heteroctenus junceus Scorpion Venom Modulates the Concentration of Pro-Inflammatory Cytokines in F3II Tumor Cells
Source: Life (Basel). 2023 Nov 30;13(12):2287. doi: 10.3390/life13122287 (PMC10871110; doi:10.3390/life13122287)
Supplement: Supplementary file 1 [file life-13-02287-s001.zip]

Archive with 1 entries (1 files):
- life-2478872-supplementary.pdf
